# Supplementary material for: Plant-associated fungi support bacterial resilience following water limitation
Source: ISME J. 2022 Sep 9;16(12):2752–62. doi: 10.1038/s41396-022-01308-6 (PMC9666503; doi:10.1038/s41396-022-01308-6)
Supplement: Supplementary file 2 — Dataset 1 [file 41396_2022_1308_MOESM2_ESM.txt]

Mpa	VWC
-0.0325	0.243970273
-0.0717	0.286508914
-0.11	0.081931336
-0.12	0.117175033
-0.1225	0.181689691
-0.15	0.074134865
-0.32	0.04682442
-0.53	0.034468609
-0.98	0.027538412
-1.43	0.024620435
-45.31	0.00925546
-122.72	0.004513746
