# Supplementary material for: Plant-associated fungi support bacterial resilience following water limitation
Source: ISME J. 2022 Sep 9;16(12):2752–62. doi: 10.1038/s41396-022-01308-6 (PMC9666503; doi:10.1038/s41396-022-01308-6)
Supplement: Supplementary file 3 — Dataset 2 [file 41396_2022_1308_MOESM3_ESM.txt]

pot	treatment	week	moisture_percent	N_percent	C_percent	g_wetsoil_extracted	g_drysoil_extracted	AM_copies_ul_DNA	SM_copies_ul_DNA	AM_copies_g_drysoil	SM_copies_g_drysoil
146	control_wet	12	16.765873	0.05	0.64	1.1989	0.997893949	0	0	0	0
147	control_wet	12	13.827258	0.05	0.68	1.0758	0.927046358	0	0	0	0
148	control_wet	12	17.336193	0.03	0.42	1.3309	1.100172607	0	0	0	0
149	control_dry	12	2.347791	0.04	0.47	1.388	1.355412661	0	0	0	0
150	control_dry	12	3.529876	0.06	0.86	1.219	1.175970812	0	0	0	0
151	control_dry	12	5.372958	0.04	0.52	1.1958	1.131550168	0	0	0	0
153	AM_wet	12	13.253493	0.05	0.56	1.1158	0.967917525	781.31	0	121081.0807	0
154	AM_wet	12	15.320334	0.05	0.56	1.3178	1.115908639	103.1972175	0	13871.72936	0
155	AM_wet	12	13.317619	0.06	0.77	1.1509	0.997627523	212.9882756	0	32024.21806	0
158	AM_dry	12	6.722189	0.05	0.7	1.2556	1.171196195	21.97766812	0	2814.771968	0
159	AM_dry	12	3.039874	0.06	0.84	1.3287	1.288309194	132.7915403	0	15461.14173	0
160	AM_dry	12	2.44769	0.06	0.67	1.3438	1.310907942	87.16667089	0	9974.003679	0
161	SM_wet	12	15.770609	0.03	0.37	1.1796	0.993569896	0	2	0	301.9415153
162	SM_wet	12	17.403315	0.03	0.41	0.8907	0.735688673	0	6	0	1223.343559
163	SM_wet	12	13.964053	0.03	0.35	1.1956	1.028645782	0	0.666023519	0	97.12140911
168	SM_dry	12	6.827229	0.03	0.33	1.2146	1.131676477	0	8	0	1060.373724
227	SM_dry	12	3.68213228	0.06	0.7	1.436	1.38312458	0	12.8943	0	1398.388133
234	SM_dry	12	9.966115208	0.07	0.89	1.401	1.261374726	0	5.20443	0	618.899748
