# Supplementary material for: Plant-associated fungi support bacterial resilience following water limitation
Source: ISME J. 2022 Sep 9;16(12):2752–62. doi: 10.1038/s41396-022-01308-6 (PMC9666503; doi:10.1038/s41396-022-01308-6)
Supplement: Supplementary file 4 — Dataset 3 [file 41396_2022_1308_MOESM4_ESM.txt]

pot	treatment	week	total_biomass_g
1	control_wet	5	0.538765
2	control_wet	5	0.493315
3	control_wet	5	0.529515
4	control_wet	5	0.461565
5	control_dry	5	0.432515
6	control_dry	5	0.377715
7	control_dry	5	0.284965
8	control_dry	5	0.387415
9	AM_wet	5	0.347865
10	AM_wet	5	0.764715
11	AM_wet	5	0.214515
12	AM_wet	5	0.917115
13	AM_dry	5	0.461715
14	AM_dry	5	0.947715
15	AM_dry	5	1.016565
16	AM_dry	5	0.641015
17	SM_wet	5	0.295365
18	SM_wet	5	0.637515
19	SM_wet	5	0.393515
20	SM_wet	5	0.548715
21	SM_dry	5	0.572415
22	SM_dry	5	0.510465
23	SM_dry	5	0.573515
24	SM_dry	5	0.619365
25	control_wet	5	0.211965
26	control_wet	5	0.536465
27	control_wet	5	0.489515
28	control_wet	5	0.416815
29	control_dry	5	0.157465
30	control_dry	5	0.369415
31	control_dry	5	0.100615
32	control_dry	5	0.367815
33	AM_wet	5	0.302165
34	AM_wet	5	0.550915
35	AM_wet	5	0.202965
36	AM_wet	5	0.680965
37	AM_dry	5	0.472265
38	AM_dry	5	0.656815
39	AM_dry	5	0.777615
40	AM_dry	5	0.613015
41	SM_wet	5	0.491115
42	SM_wet	5	0.609915
43	SM_wet	5	0.291765
44	SM_wet	5	0.522015
45	SM_dry	5	0.138615
46	SM_dry	5	0.297465
47	SM_dry	5	0.361765
48	SM_dry	5	0.443865
49	control_wet	8	0.796865
50	control_wet	8	0.746415
51	control_wet	8	0.741415
52	control_wet	8	0.807715
53	control_dry	8	0.743215
54	control_dry	8	0.746065
55	control_dry	8	0.769765
56	control_dry	8	0.449565
57	AM_wet	8	0.741715
58	AM_wet	8	0.939665
59	AM_wet	8	0.999515
60	AM_wet	8	0.873465
61	AM_dry	8	0.694165
62	AM_dry	8	0.760365
63	AM_dry	8	0.646265
64	AM_dry	8	0.653865
65	SM_wet	8	0.694215
66	SM_wet	8	0.780565
67	SM_wet	8	0.625915
68	SM_wet	8	0.874565
69	SM_dry	8	0.729015
70	SM_dry	8	0.528715
71	SM_dry	8	0.405165
72	SM_dry	8	0.603365
97	control_wet	8	0.184715
98	control_wet	8	1.006365
99	control_wet	8	0.415015
100	control_wet	8	0.608765
101	control_dry	8	0.323115
102	control_dry	8	1.003865
103	control_dry	8	0.355365
104	control_dry	8	0.713065
105	AM_wet	8	0.871065
106	AM_wet	8	0.933815
107	AM_wet	8	0.696865
108	AM_wet	8	0.865165
109	AM_dry	8	0.881015
110	AM_dry	8	0.606015
111	AM_dry	8	0.946215
112	AM_dry	8	1.087565
113	SM_wet	8	0.611265
114	SM_wet	8	0.324815
115	SM_wet	8	0.833765
116	SM_wet	8	0.823965
117	SM_dry	8	0.249565
118	SM_dry	8	0.642515
119	SM_dry	8	0.327915
120	SM_dry	8	0.552815
145	control_wet	12	0.760765
146	control_wet	12	0.906165
147	control_wet	12	1.044615
148	control_wet	12	1.034215
149	control_dry	12	1.183215
150	control_dry	12	1.267315
151	control_dry	12	0.978315
152	control_dry	12	1.235015
153	AM_wet	12	1.253465
154	AM_wet	12	0.930565
155	AM_wet	12	1.227115
156	AM_wet	12	0.961165
157	AM_dry	12	1.047815
158	AM_dry	12	0.995465
159	AM_dry	12	0.999465
160	AM_dry	12	0.916415
161	SM_wet	12	1.060515
162	SM_wet	12	1.221465
163	SM_wet	12	1.090115
164	SM_wet	12	0.897515
165	SM_dry	12	1.004465
166	SM_dry	12	1.028015
167	SM_dry	12	1.067665
168	SM_dry	12	1.000115
169	control_wet	12	0.6204
170	control_wet	12	1.258065
171	control_wet	12	1.077815
172	control_wet	12	0.849565
173	control_dry	12	1.123665
174	control_dry	12	0.989915
175	control_dry	12	0.536565
176	control_dry	12	1.174065
177	AM_wet	12	1.080915
178	AM_wet	12	1.045015
179	AM_wet	12	1.416015
180	AM_wet	12	1.478265
181	AM_dry	12	1.093515
182	AM_dry	12	0.869465
183	AM_dry	12	0.982315
184	AM_dry	12	1.296815
185	SM_wet	12	0.521115
186	SM_wet	12	1.042565
187	SM_wet	12	1.104765
188	SM_wet	12	1.315515
189	SM_dry	12	0.587965
190	SM_dry	12	1.039115
191	SM_dry	12	0.939465
192	SM_dry	12	1.358765
218	control_dry	8	0.951344
219	AM_dry	12	1.284465
220	AM_dry	12	0.862215
222	AM_dry	8	0.621075
224	AM_wet	12	1.081115
226	SM_dry	12	1.153115
227	SM_dry	12	1.257815
232	AM_wet	12	0.936565
233	SM_wet	12	0.901265
234	SM_dry	12	0.913015
