# Supplementary material for: Plant-associated fungi support bacterial resilience following water limitation
Source: ISME J. 2022 Sep 9;16(12):2752–62. doi: 10.1038/s41396-022-01308-6 (PMC9666503; doi:10.1038/s41396-022-01308-6)
Supplement: Supplementary file 5 — Dataset 4 [file 41396_2022_1308_MOESM5_ESM.txt]

pot	treatment	isotope	C_percent	soil_g_dry	CO2_net_mg	CO2_ug_mg_soilC_day
146	control_wet	16O	0.64	4.1876	0.793381739	4.229012758
146	control_wet	18O	0.64	4.126	0.661847906	3.580560047
147	control_wet	18O	0.68	4.1663	1.144324303	5.770210144
147	control_wet	16O	0.68	4.0345	0.904550713	4.710166375
148	control_wet	16O	0.42	4.2217	0.819556212	6.603041812
148	control_wet	18O	0.42	4.1986	0.967778684	7.840147263
149	control_dry	18O	0.47	4.0723	0.794619375	5.930939415
149	control_dry	16O	0.47	4.0391	0.801802843	6.033746891
150	control_dry	18O	0.86	4.0691	0.801399929	3.271556653
150	control_dry	16O	0.86	4.0642	0.860359505	3.516481994
151	control_dry	18O	0.52	3.9525	0.880878606	6.122697459
151	control_dry	16O	0.52	4.0424	0.927400839	6.302702607
153	AM_wet	18O	0.56	4.0501	0.591361388	3.724784498
153	AM_wet	16O	0.56	4.0952	0.886801952	5.524149924
154	AM_wet	16O	0.56	4.1206	0.865739064	5.359700094
154	AM_wet	18O	0.56	4.0859	0.692738856	4.325095961
155	AM_wet	18O	0.77	4.0343	0.824391491	3.791198687
155	AM_wet	16O	0.77	4.0257	0.872426356	4.020671621
158	AM_dry	18O	0.7	3.9325	1.108017347	5.750184087
158	AM_dry	16O	0.7	4.0789	0.862669321	4.316236324
159	AM_dry	16O	0.84	3.9248	0.953509315	4.131712395
159	AM_dry	18O	0.84	4.0256	0.95509671	4.034961577
160	AM_dry	16O	0.67	3.9889	1.051194365	5.618974131
160	AM_dry	18O	0.67	4.0718	1.264205514	6.620006249
161	SM_wet	16O	0.37	4.0482	1.021195897	9.739739394
161	SM_wet	18O	0.37	4.0195	0.9826865	9.439373977
162	SM_wet	18O	0.41	4.2554	0.954144907	7.812536344
162	SM_wet	16O	0.41	4.1744	0.906122024	7.563289567
163	SM_wet	18O	0.35	4.0274	1.041788403	10.55817045
163	SM_wet	16O	0.35	4.0067	0.679147338	6.918486412
168	SM_dry	16O	0.33	3.984	1.262621546	13.71961381
168	SM_dry	18O	0.33	3.9812	1.239071514	13.47318886
227	SM_dry	16O	0.7	4.0723	1.130506407	5.665486169
227	SM_dry	18O	0.7	4.0405	1.111689619	5.615033594
234	SM_dry	16O	0.89	3.9495	1.222509649	4.968463811
234	SM_dry	18O	0.89	4.1072	0.99660476	3.894834955
