# Supplementary material for: Plant-associated fungi support bacterial resilience following water limitation
Source: ISME J. 2022 Sep 9;16(12):2752–62. doi: 10.1038/s41396-022-01308-6 (PMC9666503; doi:10.1038/s41396-022-01308-6)
Supplement: Supplementary file 6 — Dataset 5 [file 41396_2022_1308_MOESM6_ESM.txt]

pot	treatment	day	isotope	moisture_percent	soil_extracted_g_wet	total_ug_DNA	DNA_ug_g_wetsoil	DNA_ug_g_drysoil
146	control_wet	0	16O	16.765873	1.1653	19.14	16.42495495	19.73343812
146	control_wet	7	16O	16.765873	1.1475	18.14	15.80827887	18.99254481
146	control_wet	7	18O	16.765873	1.4755	25	16.94340901	20.35632453
147	control_wet	0	16O	13.827258	1.1399	19.46	17.07167295	19.8109896
147	control_wet	7	16O	13.827258	1.2977	21.4	16.49071434	19.1368105
147	control_wet	7	18O	13.827258	1.468	28.2	19.20980926	22.29221076
148	control_wet	0	16O	17.336193	1.3455	20.8	15.4589372	18.70097417
148	control_wet	7	16O	17.336193	1.1332	17.78	15.69008119	18.98059351
148	control_wet	7	18O	17.336193	1.4644	29	19.80333242	23.95647278
149	control_dry	0	16O	2.347791	1.1538	18.76	16.25931704	16.65022963
149	control_dry	7	16O	2.347791	1.091	17.74	16.26031164	16.65124815
149	control_dry	7	18O	2.347791	1.5018	26	17.31255826	17.72879328
150	control_dry	0	16O	3.529876	1.2374	18.68	15.09616939	15.64854357
150	control_dry	7	16O	3.529876	1.1105	16.8	15.12832058	15.68187118
150	control_dry	7	18O	3.529876	1.4293	23	16.09179319	16.6805976
151	control_dry	0	16O	5.372958	1.1334	17.36	15.31674607	16.18643651
151	control_dry	7	16O	5.372958	1.2222	31	25.36409753	26.80428025
151	control_dry	7	18O	5.372958	1.5161	31.4	20.71103489	21.88701502
153	AM_wet	0	16O	13.253493	1.2197	17.58	14.41338034	16.61551668
153	AM_wet	7	16O	13.253493	1.1828	16.42	13.88231316	16.00331084
153	AM_wet	7	18O	13.253493	1.6922	30.6	18.08296892	20.8457603
154	AM_wet	0	16O	15.320334	1.0443	18.76	17.96418654	21.21428601
154	AM_wet	7	16O	15.320334	1.1052	18.34	16.59428158	19.59653641
154	AM_wet	7	18O	15.320334	1.1366	18.32	16.1182474	19.03437763
155	AM_wet	0	16O	13.317619	1.2337	19.32	15.66020913	18.06619632
155	AM_wet	7	16O	13.317619	1.0893	18.34	16.8365005	19.42320955
155	AM_wet	7	18O	13.317619	1.2711	23.6	18.56659586	21.41911153
158	AM_dry	0	16O	6.722189	1.1232	17.9	15.93660969	17.08510257
158	AM_dry	7	16O	6.722189	1.395	24.6	17.6344086	18.90525562
158	AM_dry	7	18O	6.722189	1.4041	24	17.09279966	18.32461491
159	AM_dry	0	16O	3.039874	1.1945	20.4	17.07827543	17.61371002
159	AM_dry	7	16O	3.039874	1.1444	21.8	19.04928347	19.6465127
159	AM_dry	7	18O	3.039874	1.2207	23.2	19.00548865	19.60134484
160	AM_dry	0	16O	2.44769	1.0724	16.56	15.44199925	15.82945525
160	AM_dry	7	16O	2.44769	1.0162	18.08	17.79177327	18.23818757
160	AM_dry	7	18O	2.44769	1.0885	20.4	18.74138723	19.21162834
161	SM_wet	0	16O	15.770609	1.4088	24.2	17.17773992	20.39399753
161	SM_wet	7	16O	15.770609	1.0377	17.48	16.84494555	19.99889273
161	SM_wet	7	18O	15.770609	1.2738	19	14.91599937	17.70878217
162	SM_wet	0	16O	17.403315	1.1693	18.92	16.18062088	19.58991561
162	SM_wet	7	16O	17.403315	1.1705	20.8	17.77018368	21.51440301
162	SM_wet	7	18O	17.403315	1.3506	24.2	17.91796239	21.69331903
163	SM_wet	0	16O	13.964053	1.2589	21.4	16.99896735	19.7579825
163	SM_wet	7	16O	13.964053	0.7985	5.75	7.201001879	8.369759536
163	SM_wet	7	18O	13.964053	1.504	26.6	17.68617021	20.55672173
168	SM_dry	0	16O	6.827229	1.2278	23.2	18.8955856	20.28015846
168	SM_dry	7	16O	6.827229	1.1482	18.6	16.19926842	17.38626881
168	SM_dry	7	18O	6.827229	1.628	29.6	18.18181818	19.51408978
227	SM_dry	0	16O	3.68213228	1.4581	27.2	18.65441328	19.36755217
227	SM_dry	7	16O	3.68213228	1.1459	22.6	19.72248887	20.47645919
227	SM_dry	7	18O	3.68213228	1.807	26.6	14.72053127	15.28328192
234	SM_dry	0	16O	9.966115208	1.3616	22.8	16.74500588	18.59855977
234	SM_dry	7	16O	9.966115208	1.213	22.4	18.46661171	20.51073521
234	SM_dry	7	18O	9.966115208	1.754	30.6	17.44583808	19.37696915
