# Supplementary material for: Plant-associated fungi support bacterial resilience following water limitation
Source: ISME J. 2022 Sep 9;16(12):2752–62. doi: 10.1038/s41396-022-01308-6 (PMC9666503; doi:10.1038/s41396-022-01308-6)
Supplement: Supplementary file 7 — Dataset 6 [file 41396_2022_1308_MOESM7_ESM.txt]

seq_ID	pot	day	isotope	treatment	fraction	DNA_density_g_cm3	DNA_ng_ul_fraction	copies_16S_ul_DNA
rha1	154	7	16O	AM_wet	9	1.732	1.438899735	70000
rha10	154	7	16O	AM_wet	18	1.6819	1.04700765	419000
rha11	161	7	16O	SM_wet	9	1.7338	1.290714292	65700
rha12	161	7	16O	SM_wet	10	1.7283	6.759785921	363000
rha13	161	7	16O	SM_wet	11	1.7229	16.74937811	1720000
rha14	161	7	16O	SM_wet	12	1.7163	16.03766975	6590000
rha15	161	7	16O	SM_wet	13	1.712	12.21069315	7800000
rha16	161	7	16O	SM_wet	14	1.7065	6.797840718	4750000
rha17	161	7	16O	SM_wet	15	1.6988	2.825677846	51.9
rha18	161	7	16O	SM_wet	16	1.6923	2.001354137	63.8
rha19	161	7	16O	SM_wet	17	1.6857	1.336213523	86.8
rha2	154	7	16O	AM_wet	10	1.7267	4.845953946	196000
rha20	154	7	18O	AM_wet	6	1.7512	1.26676393	77100
rha21	154	7	18O	AM_wet	7	1.7446	1.96878942	178000
rha22	154	7	18O	AM_wet	8	1.738	3.86413644	257000
rha23	154	7	18O	AM_wet	9	1.7317	5.85568796	414000
rha24	154	7	18O	AM_wet	10	1.7262	8.78426816	332000
rha25	154	7	18O	AM_wet	11	1.7207	13.3496021	461000
rha26	154	7	18O	AM_wet	12	1.7153	12.0362777	890000
rha27	154	7	18O	AM_wet	13	1.7087	8.02625662	2370000
rha28	154	7	18O	AM_wet	14	1.7033	4.161743	2730000
rha29	161	7	18O	SM_wet	6	1.749	1.123860403	298000
rha3	154	7	16O	AM_wet	11	1.7224	12.92152448	855000
rha30	161	7	18O	SM_wet	7	1.7435	1.73314093	649000
rha31	161	7	18O	SM_wet	8	1.7369	3.616735189	976000
rha32	161	7	18O	SM_wet	9	1.7304	6.555712364	1350000
rha33	161	7	18O	SM_wet	10	1.7249	10.14210716	1530000
rha34	161	7	18O	SM_wet	11	1.7195	13.57453696	2860000
rha35	161	7	18O	SM_wet	12	1.7151	16.60594262	6240000
rha36	161	7	18O	SM_wet	13	1.7085	8.887143304	12100000
rha37	161	7	18O	SM_wet	14	1.7031	6.835040851	11700000
rha38	161	7	18O	SM_wet	15	1.6987	3.84390005	7110000
rha39	161	7	18O	SM_wet	16	1.6921	2.113666789	2900000
rha4	154	7	16O	AM_wet	12	1.7169	18.52387527	3390000
rha40	161	7	18O	SM_wet	17	1.6867	1.352023595	943000
rha41	227	7	16O	SM_dry	7	1.7428	1.16203487	149000
rha42	227	7	16O	SM_dry	8	1.7362	2.17608181	284000
rha43	227	7	16O	SM_dry	9	1.7308	3.85843544	733000
rha44	227	7	16O	SM_dry	10	1.7253	6.0020912	1440000
rha45	227	7	16O	SM_dry	11	1.7198	8.68155725	2200000
rha46	227	7	16O	SM_dry	12	1.7177	12.5938424	3650000
rha47	227	7	16O	SM_dry	13	1.7111	7.25911732	5280000
rha48	227	7	16O	SM_dry	14	1.7035	4.4923605	2690000
rha49	146	7	16O	control_wet	8	1.7387	1.163803054	36000
rha5	154	7	16O	AM_wet	13	1.7103	15.28625733	8230000
rha50	146	7	16O	control_wet	9	1.7333	3.337149665	137000
rha51	146	7	16O	control_wet	10	1.7278	7.043976726	433000
rha52	146	7	16O	control_wet	11	1.7223	12.13738982	1840000
rha53	146	7	16O	control_wet	12	1.7169	19.52226612	5310000
rha54	146	7	16O	control_wet	13	1.7105	13.65547819	7820000
rha55	146	7	16O	control_wet	14	1.705	5.981361563	6920000
rha56	146	7	16O	control_wet	15	1.6996	3.35932082	2220000
rha57	146	7	16O	control_wet	16	1.6941	1.948487071	781000
rha58	158	7	16O	AM_dry	9	1.7326	2.533960618	135000
rha59	158	7	16O	AM_dry	10	1.7271	7.724538362	346000
rha6	154	7	16O	AM_wet	14	1.7049	9.466642492	7060000
rha60	158	7	16O	AM_dry	11	1.7217	13.05128212	875000
rha61	158	7	16O	AM_dry	12	1.7162	16.47258228	5250000
rha62	158	7	16O	AM_dry	13	1.7097	10.47322127	7950000
rha63	158	7	16O	AM_dry	14	1.7064	7.423880594	5360000
rha64	158	7	16O	AM_dry	15	1.6998	4.206031236	34300
rha65	158	7	16O	AM_dry	16	1.6933	2.039875265	1130000
rha66	158	7	16O	AM_dry	17	1.6878	1.231817114	610000
rha67	162	7	16O	SM_wet	8	1.7391	2.140636013	190000
rha68	162	7	16O	SM_wet	9	1.7402	3.295858439	259000
rha69	162	7	16O	SM_wet	10	1.7325	8.901456741	587000
rha7	154	7	16O	AM_wet	15	1.6994	5.222346595	3330000
rha70	162	7	16O	SM_wet	11	1.7282	14.30152623	1490000
rha71	162	7	16O	SM_wet	12	1.7173	18.63909346	3490000
rha72	162	7	16O	SM_wet	13	1.7109	12.93322134	725
rha73	162	7	16O	SM_wet	14	1.7065	4.510027128	1070000
rha74	162	7	16O	SM_wet	15	1.7011	5.198134046	3310000
rha75	162	7	16O	SM_wet	16	1.6945	2.909571946	1750000
rha76	162	7	16O	SM_wet	17	1.6912	2.138398934	1150000
rha77	146	7	18O	control_wet	7	1.7503	1.413977834	320000
rha78	146	7	18O	control_wet	8	1.7428	3.012158731	517000
rha79	146	7	18O	control_wet	9	1.7418	4.708129597	925000
rha8	154	7	16O	AM_wet	16	1.6939	2.892208153	1360000
rha80	146	7	18O	control_wet	10	1.7363	8.010858723	1530000
rha81	146	7	18O	control_wet	11	1.7319	10.03908013	1430000
rha82	146	7	18O	control_wet	12	1.7221	13.17561101	2300000
rha83	146	7	18O	control_wet	13	1.7115	10.17408582	4680000
rha84	146	7	18O	control_wet	14	1.7081	4.910684784	5490000
rha85	146	7	18O	control_wet	15	1.7017	2.491578752	3490000
rha86	146	7	18O	control_wet	16	1.6982	1.451869346	1650000
rha87	148	7	16O	control_wet	10	1.73334147	1.986178526	74500
rha88	148	7	16O	control_wet	11	1.72588338	8.193320461	3.00E+05
rha89	148	7	16O	control_wet	12	1.72041958	18.41600192	916000
rha9	154	7	16O	AM_wet	17	1.6874	1.498732013	391000
rha90	148	7	16O	control_wet	13	1.71604854	18.66929209	5090000
rha91	148	7	16O	control_wet	14	1.71058474	11.46919893	6870000
rha92	148	7	16O	control_wet	15	1.70203389	6.106243619	4700000
rha93	148	7	16O	control_wet	16	1.69984837	2.680261927	2130000
rha94	148	7	16O	control_wet	17	1.69219905	1.861802238	1.00E+06
rhb1	153	7	16O	AM_wet	10	1.72979	1.56309548	18800
rhb10	159	7	16O	AM_dry	11	1.7248999	5.631232963	126000
rhb11	159	7	16O	AM_dry	12	1.72052886	15.14791352	505000
rhb12	159	7	16O	AM_dry	13	1.71416353	14.56754016	2120000
rhb13	159	7	16O	AM_dry	14	1.70869973	9.100577314	4880000
rhb14	159	7	16O	AM_dry	15	1.7023344	5.430861145	4080000
rhb15	159	7	16O	AM_dry	16	1.70105041	2.107221129	1980000
rhb16	159	7	16O	AM_dry	17	1.69706183	1.448922249	544000
rhb17	148	0	16O	control_wet	10	1.7335327	2.31362479	12800
rhb18	148	0	16O	control_wet	11	1.7280689	8.220680645	83600
rhb19	148	0	16O	control_wet	12	1.7226051	16.95623119	462000
rhb2	153	7	16O	AM_wet	11	1.7243262	8.163274332	102000
rhb20	148	0	16O	control_wet	13	1.71495578	18.91569391	1960000
rhb21	148	0	16O	control_wet	14	1.71058474	10.46729166	3370000
rhb22	148	0	16O	control_wet	15	1.70402818	5.647202654	2430000
rhb23	148	0	16O	control_wet	16	1.69856438	2.564602723	1420000
rhb24	148	0	16O	control_wet	17	1.69219905	1.955259986	365000
rhb25	161	0	16O	SM_wet	10	1.7331	1.46373133	13400
rhb26	161	0	16O	SM_wet	11	1.7276	6.70768796	207000
rhb27	161	0	16O	SM_wet	12	1.7221	17.6057603	469000
rhb28	161	0	16O	SM_wet	13	1.718	16.9629517	1810000
rhb29	161	0	16O	SM_wet	14	1.7114	11.2972473	4300000
rhb3	153	7	16O	AM_wet	12	1.7188624	20.23600909	653000
rhb30	161	0	16O	SM_wet	15	1.7048	6.1768158	4030000
rhb31	161	0	16O	SM_wet	16	1.6994	2.86472642	1500000
rhb32	161	0	16O	SM_wet	17	1.6928	1.65121913	489000
rhb33	168	7	16O	SM_dry	10	1.7368	2.240839993	21000
rhb34	168	7	16O	SM_dry	11	1.7293	10.37727001	111000
rhb35	168	7	16O	SM_dry	12	1.7227	20.84780964	668000
rhb36	168	7	16O	SM_dry	13	1.7173	20.68488103	2160000
rhb37	168	7	16O	SM_dry	14	1.7118	11.82827297	3460000
rhb38	168	7	16O	SM_dry	15	1.7074	5.765942014	1850000
rhb39	168	7	16O	SM_dry	16	1.7011	3.000952394	564000
rhb4	153	7	16O	AM_wet	13	1.71449136	12.97002115	2170000
rhb40	168	7	16O	SM_dry	17	1.6945	1.930092239	227000
rhb41	168	7	18O	SM_dry	8	1.7465	1.604840082	47100
rhb42	168	7	18O	SM_dry	9	1.7399	3.153924446	123000
rhb43	168	7	18O	SM_dry	10	1.7357	6.29206885	186000
rhb44	168	7	18O	SM_dry	11	1.7303	10.99155511	393000
rhb45	168	7	18O	SM_dry	12	1.7248	14.04281991	456000
rhb46	168	7	18O	SM_dry	13	1.7193	13.91338057	1.00E+06
rhb47	168	7	18O	SM_dry	14	1.715	8.62630184	1890000
rhb48	168	7	18O	SM_dry	15	1.7062	4.181392462	1510000
rhb49	168	7	18O	SM_dry	16	1.7007	1.800694798	799000
rhb5	153	7	16O	AM_wet	14	1.70902756	11.41281466	5890000
rhb50	168	7	18O	SM_dry	17	1.6953	1.410653307	311000
rhb51	146	0	16O	control_wet	10	1.7337	1.601586803	40900
rhb52	146	0	16O	control_wet	11	1.7285	6.867886623	244000
rhb53	146	0	16O	control_wet	12	1.7219	13.31490085	1200000
rhb54	146	0	16O	control_wet	13	1.7175	13.43889645	3720000
rhb55	146	0	16O	control_wet	14	1.7132	9.206699343	5690000
rhb56	146	0	16O	control_wet	15	1.7077	4.836011156	2900000
rhb57	146	0	16O	control_wet	16	1.7022	2.717792147	896000
rhb58	146	0	16O	control_wet	17	1.6957	1.590776318	385000
rhb59	168	0	16O	SM_dry	10	1.7341	2.150919828	91000
rhb6	153	7	16O	AM_wet	15	1.70465652	6.558893715	4810000
rhb60	168	0	16O	SM_dry	11	1.7286	5.534544046	352000
rhb61	168	0	16O	SM_dry	12	1.7221	13.32550613	1260000
rhb62	168	0	16O	SM_dry	13	1.7177	14.89587206	2760000
rhb63	168	0	16O	SM_dry	14	1.7112	7.368601425	4110000
rhb64	168	0	16O	SM_dry	15	1.7057	5.865207795	2430000
rhb65	168	0	16O	SM_dry	16	1.7013	2.460301917	899000
rhb66	168	0	16O	SM_dry	17	1.6948	1.655151461	749000
rhb67	150	0	16O	control_dry	10	1.7354	1.675689061	31000
rhb68	150	0	16O	control_dry	11	1.7299	7.380440918	168000
rhb69	150	0	16O	control_dry	12	1.7236	15.00753976	1580000
rhb7	153	7	16O	AM_wet	16	1.69719843	2.930858436	2090000
rhb70	150	0	16O	control_dry	13	1.7181	15.31092416	4210000
rhb71	150	0	16O	control_dry	14	1.7115	9.745577851	7220000
rhb72	150	0	16O	control_dry	15	1.7061	4.4433291	2640000
rhb73	150	0	16O	control_dry	16	1.7006	2.577253748	846000
rhb74	150	0	16O	control_dry	17	1.6941	1.732655759	330000
rhb75	162	0	16O	SM_wet	7	1.738	1.767112815	38000
rhb76	162	0	16O	SM_wet	8	1.7326	6.514490346	81200
rhb77	162	0	16O	SM_wet	9	1.7271	13.4063787	517000
rhb78	162	0	16O	SM_wet	10	1.7216	15.59348539	1290000
rhb79	162	0	16O	SM_wet	11	1.7151	11.51847153	2720000
rhb8	153	7	16O	AM_wet	17	1.69173463	1.789634952	629000
rhb80	162	0	16O	SM_wet	12	1.7096	6.895195504	2220000
rhb81	162	0	16O	SM_wet	13	1.7042	3.287729497	497000
rhb82	162	0	16O	SM_wet	14	1.6989	2.041053852	339000
rhb83	162	0	16O	SM_wet	15	1.6923	1.189249899	163000
rhb84	147	7	16O	control_wet	10	1.7368	3.883818759	40600
rhb85	147	7	16O	control_wet	11	1.7292	15.28932453	172000
rhb86	147	7	16O	control_wet	12	1.7206	28.46524653	932000
rhb87	147	7	16O	control_wet	13	1.7141	24.31364257	2740000
rhb88	147	7	16O	control_wet	14	1.7086	13.16010299	3120000
rhb89	147	7	16O	control_wet	15	1.7042	5.537283208	2220000
rhb9	159	7	16O	AM_dry	10	1.73145646	1.05186328	25200
rhb90	147	7	16O	control_wet	16	1.6977	3.314935413	1510000
rhb91	147	7	16O	control_wet	17	1.6922	2.351672033	624000
rhb92	147	7	16O	control_wet	18	1.6857	1.081115526	278000
rhc1	147	7	18O	control_wet	7	1.7507	1.767635282	62300
rhc10	147	7	18O	control_wet	16	1.6976	1.917504892	907000
rhc11	147	7	18O	control_wet	17	1.691	1.315215812	1040000
rhc12	234	7	16O	SM_dry	10	1.7322	3.900817035	119000
rhc13	234	7	16O	SM_dry	11	1.7256	15.14782101	173000
rhc14	234	7	16O	SM_dry	12	1.7204	23.59456668	1140000
rhc15	234	7	16O	SM_dry	13	1.716	19.95068116	4.00E+06
rhc16	234	7	16O	SM_dry	14	1.7105	11.48684042	5990000
rhc17	234	7	16O	SM_dry	15	1.704	3.955822904	3870000
rhc18	234	7	16O	SM_dry	16	1.6985	2.357985477	1150000
rhc19	234	7	16O	SM_dry	17	1.693	1.708924247	276000
rhc2	147	7	18O	control_wet	8	1.7431	2.813620374	221000
rhc20	234	7	18O	SM_dry	7	1.7513	1.434555761	73000
rhc21	234	7	18O	SM_dry	8	1.7428	2.532931432	151000
rhc22	234	7	18O	SM_dry	9	1.7384	5.202271543	359000
rhc23	234	7	18O	SM_dry	10	1.7308	8.127597442	781000
rhc24	234	7	18O	SM_dry	11	1.7253	13.04744715	1160000
rhc25	234	7	18O	SM_dry	12	1.7198	16.31348211	1880000
rhc26	234	7	18O	SM_dry	13	1.7144	13.60114168	3.00E+06
rhc27	234	7	18O	SM_dry	14	1.7089	8.012344235	2730000
rhc28	234	7	18O	SM_dry	15	1.7035	3.912334122	992000
rhc29	234	7	18O	SM_dry	16	1.6969	2.060714928	1220000
rhc3	147	7	18O	control_wet	9	1.7367	5.589822992	376000
rhc30	234	7	18O	SM_dry	17	1.6916	1.272738362	372000
rhc31	147	0	16O	control_wet	10	1.7319	1.53350721	17900
rhc32	147	0	16O	control_wet	11	1.7267	7.39160945	99000
rhc33	147	0	16O	control_wet	12	1.7212	11.2239791	681000
rhc34	147	0	16O	control_wet	13	1.7147	12.0398933	3080000
rhc35	147	0	16O	control_wet	14	1.7092	8.29693549	4680000
rhc36	147	0	16O	control_wet	15	1.7037	3.8301326	4010000
rhc37	147	0	16O	control_wet	16	1.6985	2.0671351	2340000
rhc38	147	0	16O	control_wet	17	1.693	1.42083016	695000
rhc39	149	0	16O	control_dry	9	1.7387	1.60526508	66800
rhc4	147	7	18O	control_wet	10	1.7312	7.640109543	730000
rhc40	149	0	16O	control_dry	10	1.7343	4.01908657	145000
rhc41	149	0	16O	control_dry	11	1.729	8.87218722	242000
rhc42	149	0	16O	control_dry	12	1.7227	12.7645389	571000
rhc43	149	0	16O	control_dry	13	1.7194	11.8823876	1780000
rhc44	149	0	16O	control_dry	14	1.715	9.80112721	4050000
rhc45	149	0	16O	control_dry	15	1.7085	5.23784164	1710000
rhc46	149	0	16O	control_dry	16	1.7019	3.03318205	1310000
rhc47	149	0	16O	control_dry	17	1.6964	1.92247741	689000
rhc48	149	0	16O	control_dry	18	1.691	1.35370117	306000
rhc49	149	0	16O	control_dry	19	1.6868	1.07384619	121000
rhc5	147	7	18O	control_wet	11	1.7269	12.89218961	1210000
rhc50	155	0	16O	AM_wet	8	1.7405	1.14702669	10800
rhc51	155	0	16O	AM_wet	9	1.7351	2.91723696	62800
rhc52	155	0	16O	AM_wet	10	1.7298	6.20139789	379000
rhc53	155	0	16O	AM_wet	11	1.7243	11.7894255	946000
rhc54	155	0	16O	AM_wet	12	1.7189	12.0083105	2190000
rhc55	155	0	16O	AM_wet	13	1.7134	9.04713916	3330000
rhc56	155	0	16O	AM_wet	14	1.7079	7.41145018	1550000
rhc57	155	0	16O	AM_wet	15	1.7036	3.78251679	1070000
rhc58	155	0	16O	AM_wet	16	1.6981	2.6454787	845000
rhc59	155	0	16O	AM_wet	17	1.6926	1.64610649	517000
rhc6	147	7	18O	control_wet	12	1.7214	15.40009092	1410000
rhc60	234	0	16O	SM_dry	10	1.7348	2.526243477	61100
rhc61	234	0	16O	SM_dry	11	1.7282	9.606946367	316000
rhc62	234	0	16O	SM_dry	12	1.7229	16.8940544	1360000
rhc63	234	0	16O	SM_dry	13	1.7164	18.70507566	3480000
rhc64	234	0	16O	SM_dry	14	1.7109	10.1141269	4080000
rhc65	234	0	16O	SM_dry	15	1.7044	4.630249542	2270000
rhc66	234	0	16O	SM_dry	16	1.6989	2.70117881	1340000
rhc67	234	0	16O	SM_dry	17	1.6945	1.44434001	563000
rhc68	151	0	16O	control_dry	10	1.7319	2.013549541	79200
rhc69	151	0	16O	control_dry	11	1.7275	5.120698047	297000
rhc7	147	7	18O	control_wet	13	1.7148	13.21274896	3360000
rhc70	151	0	16O	control_dry	12	1.7232	8.134065843	1020000
rhc71	151	0	16O	control_dry	13	1.7177	6.579025997	1690000
rhc72	151	0	16O	control_dry	14	1.7133	3.904771939	1120000
rhc73	151	0	16O	control_dry	15	1.7081	1.981091259	609000
rhc74	150	7	16O	control_dry	9	1.737138807	3.052604706	7360
rhc75	150	7	16O	control_dry	10	1.732767767	11.4637678	54800
rhc76	150	7	16O	control_dry	11	1.722932927	17.13507984	422000
rhc77	150	7	16O	control_dry	12	1.717469127	14.4499871	1790000
rhc78	150	7	16O	control_dry	13	1.712005327	8.88029828	2170000
rhc79	150	7	16O	control_dry	14	1.705448767	3.852188333	1060000
rhc8	147	7	18O	control_wet	14	1.7098	8.191949981	3470000
rhc80	150	7	16O	control_dry	15	1.699984967	2.11899247	253000
rhc81	150	7	16O	control_dry	16	1.6947124	1.311368176	85200
rhc82	150	7	18O	control_dry	7	1.751727153	1.006018551	32500
rhc83	150	7	18O	control_dry	8	1.747356113	1.583965349	94100
rhc84	150	7	18O	control_dry	9	1.737794463	4.124676463	281000
rhc85	150	7	18O	control_dry	10	1.734242993	6.990532055	639000
rhc86	150	7	18O	control_dry	11	1.728970426	12.90140219	1040000
rhc87	150	7	18O	control_dry	12	1.723506626	14.929815	1260000
rhc88	150	7	18O	control_dry	13	1.718042826	12.25723399	1570000
rhc89	150	7	18O	control_dry	14	1.712770259	6.745381838	1710000
rhc9	147	7	18O	control_wet	15	1.7041	3.713247063	1860000
rhc90	150	7	18O	control_dry	15	1.706213699	2.782178103	725000
rhc91	150	7	18O	control_dry	16	1.699657139	1.586838973	897000
rhd1	162	7	18O	SM_wet	8	1.746399948	1.898204699	88400
rhd10	163	7	16O	SM_wet	10	1.7332	1.7801518	33800
rhd11	163	7	16O	SM_wet	11	1.729	8.40340738	260000
rhd12	163	7	16O	SM_wet	12	1.7225	18.31721	1310000
rhd13	163	7	16O	SM_wet	13	1.7214	14.7002815	4470000
rhd14	163	7	16O	SM_wet	14	1.7148	8.24691261	5690000
rhd15	163	7	16O	SM_wet	15	1.705	4.61327184	2800000
rhd16	163	7	16O	SM_wet	16	1.6984	2.30769676	885000
rhd17	163	7	16O	SM_wet	17	1.6941	1.53787057	406000
rhd18	163	7	18O	SM_wet	7	1.7512	1.562310822	198000
rhd19	163	7	18O	SM_wet	8	1.7446	2.460579156	377000
rhd2	162	7	18O	SM_wet	9	1.744214428	3.629987253	290000
rhd20	163	7	18O	SM_wet	9	1.738	4.151395993	466000
rhd21	163	7	18O	SM_wet	10	1.7339	5.82257172	827000
rhd22	163	7	18O	SM_wet	11	1.7306	8.114591636	1010000
rhd23	163	7	18O	SM_wet	12	1.7251	9.553857838	1480000
rhd24	163	7	18O	SM_wet	13	1.7197	8.101111449	1430000
rhd25	163	7	18O	SM_wet	14	1.7131	4.468285338	960000
rhd26	163	7	18O	SM_wet	15	1.7054	2.469245849	665000
rhd27	163	7	18O	SM_wet	16	1.7013	1.243602418	179000
rhd28	153	7	18O	AM_wet	7	1.758994007	1.066108806	55600
rhd29	153	7	18O	AM_wet	8	1.751344687	1.986844912	113000
rhd3	162	7	18O	SM_wet	10	1.737657868	5.312937657	488000
rhd30	153	7	18O	AM_wet	9	1.742602607	2.8186707	196000
rhd31	153	7	18O	AM_wet	10	1.738231567	6.271563833	452000
rhd32	153	7	18O	AM_wet	11	1.731675007	7.469088774	378000
rhd33	153	7	18O	AM_wet	12	1.727303967	10.95113349	684000
rhd34	153	7	18O	AM_wet	13	1.719654647	10.88880959	1900000
rhd35	153	7	18O	AM_wet	14	1.714190847	7.145509835	4910000
rhd36	153	7	18O	AM_wet	15	1.710912567	3.87540072	5250000
rhd37	153	7	18O	AM_wet	16	1.703263247	2.160704445	2040000
rhd38	153	7	18O	AM_wet	17	1.699984967	1.181613293	675000
rhd39	153	0	16O	AM_wet	10	1.7353	3.628548797	72400
rhd4	162	7	18O	SM_wet	11	1.728915788	7.211002642	1140000
rhd40	153	0	16O	AM_wet	11	1.7299	12.84516254	292000
rhd41	153	0	16O	AM_wet	12	1.7233	20.69776209	840000
rhd42	153	0	16O	AM_wet	13	1.7179	17.15194006	3740000
rhd43	153	0	16O	AM_wet	14	1.7115	8.952759411	4640000
rhd44	153	0	16O	AM_wet	15	1.7062	4.13026457	3400000
rhd45	153	0	16O	AM_wet	16	1.7006	2.355700916	1970000
rhd46	153	0	16O	AM_wet	17	1.694	1.315559501	499000
rhd47	154	0	16O	AM_wet	10	1.736428513	3.230519886	2.00E+05
rhd48	154	0	16O	AM_wet	11	1.733341466	8.873926658	419000
rhd49	154	0	16O	AM_wet	12	1.726784906	13.09215136	622000
rhd5	162	7	18O	SM_wet	12	1.723451988	8.866250375	1750000
rhd50	154	0	16O	AM_wet	13	1.721512339	12.73620959	2240000
rhd51	154	0	16O	AM_wet	14	1.713863019	7.357010622	3020000
rhd52	154	0	16O	AM_wet	15	1.708399219	4.074437527	3110000
rhd53	154	0	16O	AM_wet	16	1.701842659	2.433421589	2490000
rhd54	154	0	16O	AM_wet	17	1.696378859	1.665618454	892000
rhd55	158	0	16O	AM_dry	10	1.735	2.199600119	38600
rhd56	158	0	16O	AM_dry	11	1.7295	7.248936931	160000
rhd57	158	0	16O	AM_dry	12	1.7263	12.24121091	557000
rhd58	158	0	16O	AM_dry	13	1.7186	10.06930219	2560000
rhd59	158	0	16O	AM_dry	14	1.7132	6.137267206	3470000
rhd6	162	7	18O	SM_wet	13	1.716895428	8.762730256	2660000
rhd60	158	0	16O	AM_dry	15	1.7057	4.023495305	3270000
rhd61	158	0	16O	AM_dry	16	1.7002	1.932401935	1280000
rhd62	158	0	16O	AM_dry	17	1.6948	1.307945172	507000
rhd63	159	0	16O	AM_dry	10	1.7354	1.727788984	45200
rhd64	159	0	16O	AM_dry	11	1.729	7.289390162	167000
rhd65	159	0	16O	AM_dry	12	1.7236	16.27264357	734000
rhd66	159	0	16O	AM_dry	13	1.7181	11.58890589	3350000
rhd67	159	0	16O	AM_dry	14	1.7137	9.199543543	5720000
rhd68	159	0	16O	AM_dry	15	1.7063	4.239678279	4040000
rhd69	159	0	16O	AM_dry	16	1.7008	2.251549095	2120000
rhd7	162	7	18O	SM_wet	14	1.712524388	4.133017934	2150000
rhd70	159	0	16O	AM_dry	17	1.6942	1.510244353	727000
rhd71	163	0	16O	SM_wet	9	1.7401	1.188253358	82900
rhd72	163	0	16O	SM_wet	10	1.7347	3.809663573	126000
rhd73	163	0	16O	SM_wet	11	1.7292	9.711659411	196000
rhd74	163	0	16O	SM_wet	12	1.7238	12.91985675	702000
rhd75	163	0	16O	SM_wet	13	1.7194	13.72089185	2080000
rhd76	163	0	16O	SM_wet	14	1.7117	8.347608067	2980000
rhd77	163	0	16O	SM_wet	15	1.7074	4.175641957	2130000
rhd78	163	0	16O	SM_wet	16	1.7008	2.674352976	1010000
rhd79	163	0	16O	SM_wet	17	1.6964	1.611067748	461000
rhd8	162	7	18O	SM_wet	15	1.705967828	2.621234046	982000
rhd80	163	0	16O	SM_wet	18	1.691	1.110095542	172000
rhd81	149	7	16O	control_dry	10	1.736428513	1.464318116	7610
rhd82	149	7	16O	control_dry	11	1.730964713	5.851937896	68100
rhd83	149	7	16O	control_dry	12	1.725500913	8.574201481	530000
rhd84	149	7	16O	control_dry	13	1.718944353	7.805522518	1760000
rhd85	149	7	16O	control_dry	14	1.712387793	4.194113787	1930000
rhd86	149	7	16O	control_dry	15	1.711295033	1.771845812	693000
rhd87	160	7	16O	AM_dry	10	1.731183265	5.25623618	73700
rhd88	160	7	16O	AM_dry	11	1.725719465	10.92385492	3.00E+05
rhd89	160	7	16O	AM_dry	12	1.719162905	15.33540812	937000
rhd9	162	7	18O	SM_wet	16	1.701788021	1.426855764	573000
rhd90	160	7	16O	AM_dry	13	1.713699105	11.9059318	2740000
rhd91	160	7	16O	AM_dry	14	1.708235305	5.042648473	1630000
rhd92	160	7	16O	AM_dry	15	1.702771505	2.559501811	1240000
rhd93	160	7	16O	AM_dry	16	1.697307705	1.449765917	564000
rhe1	160	7	18O	AM_dry	9	1.740307811	2.674149051	122000
rhe10	160	0	16O	AM_dry	11	1.72886115	8.203716554	163000
rhe11	160	0	16O	AM_dry	12	1.72449011	16.8551301	1030000
rhe12	160	0	16O	AM_dry	13	1.719217543	13.73149801	3530000
rhe13	160	0	16O	AM_dry	14	1.713753743	8.483772733	5080000
rhe14	160	0	16O	AM_dry	16	1.700640623	1.87949549	10500
rhe15	160	0	16O	AM_dry	17	1.695176823	1.289001973	643000
rhe16	227	0	16O	SM_dry	10	1.734898649	1.364194577	14800
rhe17	227	0	16O	SM_dry	11	1.728342089	6.575246584	98200
rhe18	227	0	16O	SM_dry	12	1.722878289	9.803131882	706000
rhe19	227	0	16O	SM_dry	13	1.716321729	11.92949837	2470000
rhe2	160	7	18O	AM_dry	10	1.734844011	4.62351515	336000
rhe20	227	0	16O	SM_dry	14	1.710857929	6.502156984	3730000
rhe21	227	0	16O	SM_dry	15	1.702115849	3.233880882	2170000
rhe22	227	0	16O	SM_dry	16	1.694657762	1.655168363	929000
rhe23	227	0	16O	SM_dry	17	1.688101202	1.113490164	723000
rhe24	155	7	16O	AM_wet	9	1.735035244	1.779452602	63000
rhe25	155	7	16O	AM_wet	10	1.729571444	6.724013979	77500
rhe26	155	7	16O	AM_wet	11	1.724107644	13.453718	533000
rhe27	155	7	16O	AM_wet	12	1.718643844	14.68609415	1520000
rhe28	155	7	16O	AM_wet	13	1.714272804	10.77762899	2300000
rhe29	155	7	16O	AM_wet	14	1.708809004	5.910525116	2370000
rhe3	160	7	18O	AM_dry	11	1.729380211	7.371889642	662000
rhe30	155	7	16O	AM_wet	15	1.703345204	3.185544448	1430000
rhe31	155	7	16O	AM_wet	16	1.698072637	1.58729672	555000
rhe32	155	7	16O	AM_wet	17	1.691516077	1.099120593	222000
rhe33	151	7	16O	control_dry	10	1.732276025	2.28305807	47800
rhe34	151	7	16O	control_dry	11	1.730090505	5.339813794	211000
rhe35	151	7	16O	control_dry	12	1.722441185	7.718584174	651000
rhe36	151	7	16O	control_dry	13	1.715884625	6.937054423	1360000
rhe37	151	7	16O	control_dry	14	1.711513585	4.552621972	1560000
rhe38	151	7	16O	control_dry	15	1.703864265	2.289393727	704000
rhe39	151	7	16O	control_dry	16	1.698400465	1.259754785	424000
rhe4	160	7	18O	AM_dry	12	1.722823651	9.504942191	1110000
rhe40	227	7	18O	SM_dry	8	1.744815446	1.567907092	414000
rhe41	227	7	18O	SM_dry	9	1.739351646	3.372179949	64300
rhe42	227	7	18O	SM_dry	10	1.733887846	5.692035019	236000
rhe43	227	7	18O	SM_dry	11	1.728424046	7.985695937	460000
rhe44	227	7	18O	SM_dry	12	1.723151479	10.69313182	1170000
rhe45	227	7	18O	SM_dry	13	1.717687679	8.143795615	1270000
rhe46	227	7	18O	SM_dry	14	1.712223879	6.312033377	1340000
rhe47	227	7	18O	SM_dry	15	1.705667319	2.775547157	727000
rhe48	227	7	18O	SM_dry	16	1.701296279	1.546592451	241000
rhe49	227	7	18O	SM_dry	17	1.696925239	1.049534513	82600
rhe5	160	7	18O	AM_dry	13	1.717359851	8.441701823	1790000
rhe50	149	7	18O	control_dry	8	1.745389145	1.623287711	119000
rhe51	149	7	18O	control_dry	9	1.738832585	3.689784062	199000
rhe52	149	7	18O	control_dry	10	1.733368785	7.750264827	588000
rhe53	149	7	18O	control_dry	11	1.727904985	11.87123344	786000
rhe54	149	7	18O	control_dry	12	1.722632418	9.918959778	1270000
rhe55	149	7	18O	control_dry	13	1.717168618	7.481637188	1910000
rhe56	149	7	18O	control_dry	14	1.711704818	6.727958242	1970000
rhe57	149	7	18O	control_dry	15	1.705148258	3.120177021	1070000
rhe58	149	7	18O	control_dry	16	1.699684458	1.606094994	637000
rhe59	149	7	18O	control_dry	17	1.693127898	1.015513185	312000
rhe6	160	7	18O	AM_dry	14	1.711896051	4.952401475	2310000
rhe60	151	7	18O	control_dry	7	1.74743807	1.427315602	142000
rhe61	151	7	18O	control_dry	8	1.741072743	2.714406427	198000
rhe62	151	7	18O	control_dry	9	1.735608943	3.76917207	318000
rhe63	151	7	18O	control_dry	10	1.730145143	6.592084339	574000
rhe64	151	7	18O	control_dry	11	1.723588583	8.990913174	791000
rhe65	151	7	18O	control_dry	12	1.719217543	7.443733003	816000
rhe66	151	7	18O	control_dry	13	1.712660983	5.740953746	1500000
rhe67	151	7	18O	control_dry	14	1.707197183	3.137567425	1230000
rhe68	151	7	18O	control_dry	15	1.701733383	1.816805588	806000
rhe69	151	7	18O	control_dry	16	1.697362343	1.170457918	483000
rhe7	160	7	18O	AM_dry	15	1.705339491	2.742567115	1440000
rhe70	155	7	18O	AM_wet	8	1.743859281	2.357702439	217000
rhe71	155	7	18O	AM_wet	9	1.738395481	3.571447329	382000
rhe72	155	7	18O	AM_wet	10	1.732931681	5.449418329	497000
rhe73	155	7	18O	AM_wet	11	1.727659114	9.651255778	525000
rhe74	155	7	18O	AM_wet	12	1.721102554	8.496994099	1230000
rhe75	155	7	18O	AM_wet	13	1.715638754	6.944553342	1910000
rhe76	155	7	18O	AM_wet	14	1.710174954	3.63389547	1380000
rhe77	155	7	18O	AM_wet	15	1.703618394	1.630137855	724000
rhe78	155	7	18O	AM_wet	16	1.698154594	1.040676189	458000
rhe79	158	7	18O	AM_dry	8	1.745197912	1.91536721	150000
rhe8	160	7	18O	AM_dry	16	1.700066924	1.242733686	649000
rhe80	158	7	18O	AM_dry	9	1.738641352	4.083420439	310000
rhe81	158	7	18O	AM_dry	10	1.733177552	6.890198913	425000
rhe82	158	7	18O	AM_dry	11	1.726620992	11.21767451	702000
rhe83	158	7	18O	AM_dry	12	1.722249952	10.29045447	1390000
rhe84	158	7	18O	AM_dry	13	1.716786152	8.556020354	2970000
rhe85	158	7	18O	AM_dry	14	1.711322352	3.512312504	2640000
rhe86	158	7	18O	AM_dry	15	1.704765792	1.978973203	1570000
rhe87	158	7	18O	AM_dry	16	1.698209232	1.318208689	687000
rhe88	159	7	18O	AM_dry	8	1.746727776	1.525750081	172000
rhe89	159	7	18O	AM_dry	9	1.740171216	2.852948885	219000
rhe9	160	0	16O	AM_dry	10	1.73541771	1.992488717	19300
rhe90	159	7	18O	AM_dry	10	1.734707416	5.346012834	372000
rhe91	159	7	18O	AM_dry	11	1.729243616	8.339156743	669000
rhe92	159	7	18O	AM_dry	12	1.723971049	9.884491815	1320000
rhe93	159	7	18O	AM_dry	13	1.720692769	8.020369404	1980000
rhe94	159	7	18O	AM_dry	14	1.713043449	5.129636551	2390000
rhe95	159	7	18O	AM_dry	15	1.706486889	2.498712546	1770000
rhe96	159	7	18O	AM_dry	16	1.701023089	1.340735172	95.9
rhf1	148	7	18O	control_wet	7	1.751044178	1.37525016	82000
rhf10	148	7	18O	control_wet	16	1.699875691	1.034734221	332000
rhf2	148	7	18O	control_wet	8	1.744487618	2.814080064	150000
rhf3	148	7	18O	control_wet	9	1.739023818	4.343733844	403000
rhf4	148	7	18O	control_wet	10	1.732467258	6.428347395	697000
rhf5	148	7	18O	control_wet	11	1.727003458	9.689142325	1070000
rhf6	148	7	18O	control_wet	12	1.721539658	7.72958657	1650000
rhf7	148	7	18O	control_wet	13	1.716075858	5.234675258	2430000
rhf8	148	7	18O	control_wet	14	1.710612058	3.673380303	1580000
rhf9	148	7	18O	control_wet	15	1.704055498	1.758306081	663000
